# Supplementary material for: Policymaker-led scenarios and public dialogue facilitate energy demand analysis for net-zero futures
Source: Nat Energy. 2025 Nov 20;10(12):1482–92. doi: 10.1038/s41560-025-01898-3 (PMC12722179; doi:10.1038/s41560-025-01898-3)
Supplement: Supplementary file 3 — Statistical source data. [file 41560_2025_1898_MOESM3_ESM.xlsx]

## Sheet: Fig3
			AT	MT	SP	SL
	The Built Environment	Insulation uptake	4	5	2	4
		Home working	5	2	1	4
		Data processing demands	5	4	1	2
		Avergae household size	1	2	3	5
		Urbanisation	3	5	5	3
	Travel and Transport	CAVs uptake	5	5	2	1
		Active lifestyles	1	2	2	5
		Shared travel	1	4	2	5
		Road traffic	5	2	4	1
		International aviation	5	5	2	1
	Work and Industry	Resource consumption	5	4	2	1
		Circular economy	2	5	1	4
		Product lifespan	1	4	2	5
		Sharing economy	1	5	2	5
		Reshoring of manufacturing	5	1	2	1
	Food and Land-Use	Afforestation	2	2	4	4
		Reliance on food imports	4	2	5	1
		Plant-based diets	3	5	2	5
		Cultured meat up take	4	5	1	2
		Meat and dairy consumption	4	2	5	1
		Food waste	5	3	5	1
					Level	Score
					Low	1
					Medium-low	2
					Medium	3
					Medium-high	4
					High	5
