# Supplementary material for: Policymaker-led scenarios and public dialogue facilitate energy demand analysis for net-zero futures
Source: Nat Energy. 2025 Nov 20;10(12):1482–92. doi: 10.1038/s41560-025-01898-3 (PMC12722179; doi:10.1038/s41560-025-01898-3)
Supplement: Supplementary file 4 — Statistical source data. [file 41560_2025_1898_MOESM4_ESM.xlsx]

## Sheet: Fig4
		Ambitious	PLEF-SH	PLEF-T	NZS-AT	NZS-MT	NZS-SL	NZS-SP	CBDP	CCC bottom	CCC	EEP bottom	EEP
	2020	1	1	1	1	1	1	1	1	1	0	0	0
	2021	0.975944	0.98649	0.974485	0.997551	0.99011	0.986903	0.988575	0.985527	1.00848	0.0117204	0.0318303	0
	2022	0.949374	0.97298	0.94897	0.995102	0.980221	0.973806	0.977151	0.960828	0.99481	0.0249995	0.0260644	0
	2023	0.924735	0.95947	0.923454	0.992653	0.970331	0.960709	0.965726	0.95001	0.977693	0.0324886	0.0311028	0
	2024	0.899129	0.94596	0.897939	0.990204	0.960442	0.947612	0.954302	0.943045	0.949728	0.0438124	0.06798	0.00566926
	2025	0.880046	0.93245	0.872424	0.987755	0.950552	0.934515	0.942877	0.917753	0.925171	0.048662	0.0796829	0.0232703
	2026	0.848078	0.909225	0.844979	0.96795	0.928248	0.910744	0.920632	0.897945	0.895318	0.0509302	0.0868217	0.0535592
	2027	0.812452	0.885999	0.817534	0.948146	0.905944	0.886973	0.898386	0.860897	0.86114	0.0588862	0.102705	0.0741336
	2028	0.777368	0.862774	0.790088	0.928341	0.88364	0.863202	0.87614	0.820935	0.830353	0.0618608	0.137504	0.061223
	2029	0.742413	0.839549	0.762643	0.908536	0.861336	0.839431	0.853894	0.796434	0.797719	0.065263	0.169626	0.0513562
	2030	0.705467	0.816323	0.735198	0.888731	0.839032	0.81566	0.831648	0.77297	0.762637	0.0821049	0.183347	0.0497706
	2031	0.680501	0.796402	0.71423	0.872405	0.819008	0.796875	0.81444	0.7582	0.739151	0.0891714	0.192858	0.0489891
	2032	0.656732	0.77648	0.693261	0.856078	0.798983	0.77809	0.797233	0.738639	0.716368	0.0972524	0.204041	0.0482753
	2033	0.633333	0.756559	0.672293	0.839752	0.778958	0.759305	0.780025	0.725252	0.694336	0.105738	0.214609	0.0476378
	2034	0.609349	0.736637	0.651325	0.823425	0.758934	0.74052	0.762817	0.718139	0.671836	0.111161	0.229999	0.0474692
	2035	0.586839	0.716716	0.630357	0.807098	0.738909	0.721735	0.745609	0.71473	0.65213	0.113914	0.244606	0.0473854
	2036	0.56955	0.705659	0.618777	0.804224	0.729125	0.706706	0.734469	0.709593	0.632408	0.119597	0.258969	0.0474502
	2037	0.552193	0.694603	0.607197	0.801349	0.719341	0.691678	0.723328	0.70327	0.613043	0.125898	0.273161	0.0473248
	2038	0.535437	0.683546	0.595617	0.798474	0.709556	0.67665	0.712187		0.595082	0.131974	0.28868	0.0475174
	2039	0.518723	0.672489	0.584037	0.795599	0.699772	0.661622	0.701047		0.577957	0.138084	0.303709	0.0476214
	2040	0.502721	0.661433	0.572457	0.792724	0.689988	0.646594	0.689906		0.563506	0.144108	0.316426	0.0480166
	2041	0.491518	0.652404	0.56261	0.79457	0.685113	0.636692	0.682065		0.550072	0.147863	0.333315	0.0482417
	2042	0.481083	0.643376	0.552764	0.796415	0.680238	0.626791	0.674224		0.539648	0.15135	0.34522	0.0483721
	2043	0.470485	0.634347	0.542918	0.798261	0.675364	0.616889	0.666383		0.529827	0.156246	0.356311	0.0484933
	2044	0.460932	0.625319	0.533072	0.800106	0.670489	0.606987	0.658542		0.521364	0.161181	0.364155	0.0484863
	2045	0.456082	0.61629	0.523225	0.801952	0.665615	0.597086	0.650701		0.52025	0.159956	0.372236	0.0486793
	2046	0.452907	0.611973	0.514818	0.80504	0.662564	0.587956	0.646656		0.518262	0.15893	0.380415	0.0500069
	2047	0.449382	0.607655	0.506412	0.808128	0.659513	0.578827	0.642611		0.516158	0.158034	0.388838	0.0513973
	2048	0.445995	0.603337	0.498005	0.811216	0.656462	0.569698	0.638567		0.514014	0.15766	0.397382	0.0539163
	2049	0.442422	0.599019	0.489598	0.814303	0.65341	0.560569	0.634522		0.5117	0.157109	0.406073	0.0566485
	2050	0.438973	0.594701	0.481191	0.817391	0.650359	0.55144	0.630477		0.510313	0.161225	0.408978	0.0593816
