# Supplementary material for: Policymaker-led scenarios and public dialogue facilitate energy demand analysis for net-zero futures
Source: Nat Energy. 2025 Nov 20;10(12):1482–92. doi: 10.1038/s41560-025-01898-3 (PMC12722179; doi:10.1038/s41560-025-01898-3)
Supplement: Supplementary file 5 — Statistical source data. [file 41560_2025_1898_MOESM5_ESM.xlsx]

## Sheet: Fig5
			MtCO2	AT								MT								SL								SP
				2020	2025	2030	2035	2040	2045	2050		2020	2025	2030	2035	2040	2045	2050		2020	2025	2030	2035	2040	2045	2050		2020	2025	2030	2035	2040	2045	2050
	Panel a	Carbon Mitigation	Fossil CCS: H2 production	-4.26178e-08	-1.6109e-07	-3.70865	-9.91509	-23.6514	-51.2802	-70.0305		-7.12198e-09	-0.11288	-0.11288	-0.0376267	-0.0376268	-2.68059	-4.64696		-7.61296e-09	-1.88021e-08	-7.49744e-08	-1.5762e-07	-1.77859	-2.01073	-0.670244		-1.44202e-08	-3.35317e-08	-6.41472e-08	-1.30746e-07	-0.720724	-0.240241	-0.240241
			Fossil CCS: Power Generation	-1.59941e-08	-6.00993e-08	-3.28603e-08	-2.476	-2.49467	-1.55441	-3.51307		-2.27766e-09	-2.66522e-08	-3.0608e-08	-0.112579	-1.56106	-1.44665	-2.00517		-5.2724e-09	-1.07729e-08	-3.83485e-08	-0.112579	-0.112579	-0.201147	-0.112579		-9.69634e-09	-2.65825e-08	-3.75012e-08	-0.112579	-0.112579	-1.40723	-0.112579
			Industrial CCS	-2.86123e-10	-0.365478	-1.28139	-3.67827	-7.42471	-11.12	-10.3568		-4.96525e-11	-0.492182	-2.36115	-5.10206	-8.33089	-8.54382	-7.08325		-1.15142e-10	-4.13078e-10	-7.0383e-09	-0.469676	-1.50074	-3.66315	-5.51992		-1.55723e-09	-3.45357e-09	-0.270076	-0.787421	-2.03712	-4.32054	-5.81326
	Panel b	Engineered Carbon Removals	BECCS: H2 production	-2.19447e-08	-6.58898e-08	-1.61894e-07	-2.87986	-5.79242	-9.67901	-14.086		-3.70435e-09	-2.13462e-08	-5.18134e-08	-6.04482	-11.9322	-23.3224	-39.9717		-5.6922e-09	-1.33244e-08	-5.00809e-08	-7.92984e-08	-0.140532	-8.80656	-18.9675		-1.06642e-08	-3.19028e-08	-6.78871e-08	-1.64739e-07	-1.16136e-06	-11.3035	-13.3342
			BECCS: Power Generation	0	-2.69329e-08	-1.4443e-08	-3.93683	-3.93683	-3.93683	-2.39601		0	-1.17053e-08	-2.02752e-08	-0.69486	-10.6674	-10.6674	-10.6674		0	-3.1001e-09	-2.28914e-08	-1.73383e-08	-4.98936e-08	-8.95181	-26.3399		0	-8.3593e-09	-1.1891e-08	-3.04728e-08	-2.1652e-08	-3.00126e-07	-9.5734e-08
			Direct Air Capture	0	0	0	-0.000500002	-6	-11	-18		0	0	-1.47894e-08	-0.122346	-0.122346	-18.0038	-29		0	0	0	0	0	0	0		0	0	0	0	0	0	0
			Direct Air Capture: additional	0	0	0	0	-1.87606	-10.9657	-44.7149		0	0	0	-6.23766e-09	-5.37297e-09	-4.51782e-09	-6.37041e-09		0	0	0	0	0	0	0		0	0	0	0	-2	-11.4259	-46.4234
	Panel c	Nature Based Removals	Afforestation	-0.0367982	-0.502024	-1.27593	-1.99577	-2.64101	-2.98583	-3.0556		-0.0367982	-0.640672	-3.17549	-6.91398	-10.4892	-14.0308	-17.9423		-0.0367982	-0.709996	-4.12528	-9.37282	-14.3927	-19.3103	-24.8367		-0.0367982	-0.571348	-2.22571	-4.45513	-6.58567	-8.7513	-11.0387
			Energy Crops	-0.201705	-0.897032	-1.23612	-1.22463	-1.21157	-1.37539	-1.5387		-0.12403	-2.47847	-6.21411	-8.49274	-8.84485	-8.64389	-8.43788		0	0.00174276	-6.67881	-12.1169	-12.6556	-12.4212	-12.1808		-0.201705	-2.45051	-3.712	-4.21204	-4.17285	-4.42129	-5.32172
			Soil sequestration	-0.743246	-1.59863	-2.45485	-2.99322	-3.2708	-3.53984	-3.80888		-0.743249	-1.59863	-2.45485	-2.99322	-3.2708	-3.53984	-3.80888		-0.672526	-1.45264	-2.22877	-2.99322	-3.2708	-3.53984	-3.80888		-0.743249	-1.59863	-2.45485	-2.99322	-3.2708	-3.53984	-3.80888
