# Supplementary material for: Policymaker-led scenarios and public dialogue facilitate energy demand analysis for net-zero futures
Source: Nat Energy. 2025 Nov 20;10(12):1482–92. doi: 10.1038/s41560-025-01898-3 (PMC12722179; doi:10.1038/s41560-025-01898-3)
Supplement: Supplementary file 6 — Statistical source data. [file 41560_2025_1898_MOESM6_ESM.xlsx]

## Sheet: Fig6a
			TWh
	Scenario	Process Set	2020	2025	2030	2035	2040	2045	2050
	AT	Imports	35.2518	99.7611	99.7611	107.543	107.543	107.543	107.543
		CHP	7.24406	7.21285	4.66359	0.808083	2.02934	0.354906	3.32871e-08
		Geothermal		3.04049e-08	8.00539e-08	1.25112e-07	1.43938e-07	1.64175e-07	2.14742e-07
		Hydro	5.99111	5.99111	5.99111	5.99111	5.99111	5.99111	5.99111
		Solar PV	11.1764	13.7293	22.5151	36.6645	59.5049	96.6132	155.913
		Tidal	0.0839168	0.0839168	0.0839168	0.0839168	0.0281712	5.06622e-07	7.33844e-07
		Wave	0.000354281	0.000354299	0.00215209	0.00215209	3.94745e-08	6.24404e-08	8.53806e-08
		Offshore wind	40.7015	83.6123	201.283	346.566	522.523	627.338	688.389
		Onshore wind	29.5778	29.5778	30.5696	31.221	32.153	33.134	33.134
		Nuclear	70.21	49.7062	35.3068	55.2881	45.418	48.3698	51.6402
		H2			7.66801e-07	5.56958e-07	5.72035e-07	5.85115e-06	2.23685e-06
		BECCS				5.33482	5.33482	5.33482	3.24685
		Bioenergy	8.89311	7.9431	7.72136	3.01297	1.47619	1.20819	0.740608
		Oil CCS				1.06135e-07	1.28639e-07	1.47937e-07	0.392125
		Oil	0.221735	0.135537	0.105052	0.105052	0.00413633	0.00413633
		Gas CCS	0	8.49331e-08	0	7.97746	8.08164	5.10173	10.532
		Gas	69.5926	27.7587	6.524	1.54448	0.671866	2.52933e-07	5.12762e-08
		Man. fuels	2.27099	2.15529	1.14045	0.0763326	5.32437e-06	5.31494e-06	2.04651e-07
		Coal	23.2298
	MT	Imports	35.2518	99.7611	99.7611	107.543	107.543	107.543	107.543
		CHP	7.3064	7.39076	6.5624	5.45041	5.17915	5.06149	1.12631
		Geothermal							2.10361e-08
		Hydro	5.99111	5.99111	0.623715	5.99111	5.99111	5.99111	5.99111
		Solar PV	11.1764	11.1764	13.1282	14.3657	23.5925	38.776	62.7656
		Tidal	0.0839168	0.0839168	0.00357093	0.0839168	0.0353077	3.67692e-08	8.04599e-08
		Wave	0.000354258	0.00035426	0.000354253	0.000354258
		Offshore wind	40.7015	83.6123	177.638	179.03	211.73	268.89	344.543
		Onshore wind	29.5778	29.5778	30.5696	31.221	32.153	33.134	33.134
		Nuclear	70.21	49.7062	9.15494	57.5818	51.6402	51.6402	51.6402
		H2			1.0415e-07	1.85676e-07	5.17446e-07	2.81094e-07	3.69647e-07
		BECCS			8.39371e-09	0.941608	14.4554	14.4554	14.4554
		Bioenergy	8.88438	7.65227	3.77117	2.81335	1.34311	0.825633	0.739115
		Oil CCS							1.17542e-07
		Oil	0.221735	0.135536	0.105051	0.105051	0.00413618	0.00413617	3.27336e-08
		Gas CCS	0	1.21667e-08	2.30192e-08	0.370023	5.13089	4.75483	6.59058
		Gas	70.103	14.8609	3.5647	3.99585	1.12143	4.54992e-08	4.33277e-08
		Man. fuels	2.36001	1.96596	0.56254	0.525843	0.465841	0.465841	0.450442
		Coal	23.2298
	SL	Imports	35.2518	99.7611	99.7611	107.543	107.543	107.543	107.543
		CHP	7.31811	7.40682	6.58673	5.56007	5.11985	4.8535	0.519793
		Geothermal				5.64409e-09	3.58276e-08	3.54629e-08	5.11625e-08
		Hydro	5.99111	5.99111	5.99111	5.99111	5.99111	5.99111	1.85749
		Solar PV	11.1764	11.1764	13.1282	16.9378	21.8526	28.4664	36.5803
		Tidal	0.0839168	0.0839168	0.0148792	0.0839168	0.0353078	7.91448e-08	1.67106e-07
		Wave	0.000354262	0.000354267	0.000354258	0.000354312
		Offshore wind	40.7015	63.3069	109.319	117.746	156.95	205.719	211.138
		Onshore wind	29.5778	29.5778	30.5696	31.221	39.911	40.8919	40.8919
		Nuclear	70.21	49.7062	21.6083	61.109	51.6402	51.6402	51.6402
		H2			1.31668e-07	1.24813e-07	1.98361e-07	5.50434e-07	6.41232e-07
		BECCS					5.70401e-08	12.1306	35.6934
		Bioenergy	8.88438	8.14171	3.77117	2.81335	12.4568	0.825633	0.739115
		Oil CCS						3.55127e-08	2.37741e-07
		Oil	0.221735	0.135536	0.105051	0.105051	0.00413628	0.00413629	1.41497e-07
		Gas CCS	0	0	3.07705e-08	0.370022	0.370022	0.661128	0.370023
		Gas	67.2517	24.0742	5.45844	3.99585	1.12143	2.48619e-07	9.46087e-08
		Man. fuels	2.30292	1.8563	0.939364	0.710531	0.651023	0.651023	0.628186
		Coal	23.2298
	SP	Imports	35.2518	99.7611	99.7611	107.543	107.543	107.543	107.543
		CHP	7.75833	7.08045	6.21591	0.603179	1.70673e-07	0.0192334
		Geothermal			8.42251e-09	8.84264e-08	1.21578e-07	1.24773e-07	2.56045e-07
		Hydro	5.99111	5.99111	5.25508	5.99111	5.99111	5.99111	5.99111
		Solar PV	11.1764	14.447	18.6212	23.9485	30.8002	39.886	51.1549
		Tidal	0.0839168	0.0632339	0.00357095	18.5052	18.4565	18.4212	18.4212
		Wave	0.000354268	0.00035426	0.00035426	0.00215209	2.89686e-09	1.41317e-08	4.29051e-08
		Offshore wind	40.7015	78.9791	154.603	205.205	268.573	353.98	461.703
		Onshore wind	29.5778	38.5721	50.4618	65.764	85.3945	110.24	140.698
		Nuclear	70.21	49.6392	6.33891	66.9756	141.912	141.912	141.912
		H2			1.53493e-07	0.582552	1.32847	1.32847	0.745917
		BECCS				2.34505e-08		4.06579e-07	1.29491e-07
		Bioenergy	8.91778	8.90162	4.6815	3.57761	3.86138	0.93414	0.744832
		Oil CCS						1.04668e-07
		Oil	0.221735	0.135536	0.105052	0.105052	0.00413633	0.00413633
		Gas CCS	0	0	2.54257e-08	0.370022	0.370022	4.62528	0.370022
		Gas	70.708	11.0997	3.97906	3.99585	1.12143	2.66275e-07	0
		Man. fuels	2.41836	1.76159	0.780353	0.509115	0.458927	0.449265	2.50439e-07
		Coal	23.2298

## Sheet: Fig6b
			TWh
	Scenario	Commodity Set	2020	2025	2030	2035	2040	2045	2050
	AT	Solar	0.24362	0.749254	2.08517	5.80997	7.62957	7.25412	7.12912
		Heat	3.76424	3.29371	2.82318	2.35265	0.416424	6.59247e-06	2.81686e-06
		Electricity	135.235	141.871	148.377	183.151	197.951	179.572	154.923
		Hydrogen	2.73485e-07	0.0613305	15.7331	62.1772	151.96	261.448	315.132
		Biogas	8.46949e-06	8.1996e-06	1.72052	0.000310079	0.000339797	0.000139833	2.76186e-06
		Bioenergy	3.9824e-06	5.20444e-06	6.41303e-06	6.12964e-06	6.08223e-06	4.63545e-06	9.53702e-07
		Coal	3.04702	0	0	0	0	0	0
		Oil	3.51784	1.48544e-05	2.59607e-06	3.9587e-06	3.25954e-06	1.73852e-06	6.14957e-08
		Natural Gas	397.709	391.5	361.446	266.367	134.885	33.3696	2.23874e-06
	MT	Solar	0	0	0	2.05784e-08	5.00924e-08	7.03762e-08	1.01085e-07
		Heat	11.1119	26.3983	51.6087	90.2171	104.665	105.718	107.295
		Electricity	134.205	131.475	124.354	134.249	135.457	134.913	128.197
		Hydrogen	0	2.50016e-08	8.23073e-07	7.76768	6.83534	21.1308	51.6851
		Biogas	0	0	8.69355e-07	0	1.34487e-06	4.43278e-05	1.85682e-05
		Bioenergy	6.50922e-08	9.93687e-08	1.87067e-07	3.68385e-07	6.06507e-07	7.17005e-07	3.10145e-07
		Coal	3.02744	0	0	0	0	0	0
		Oil	2.52136	1.12622e-06	2.61027e-07	2.79143e-07	3.4434e-07	2.80486e-07	2.18616e-08
		Natural Gas	391.849	343.815	271.342	153.579	98.1519	54.1437	12.6905
	SL	Solar	3.13823e-08	1.40393e-07	0.0104683	0.0618131	0.190389	1.58636	3.23093
		Heat	15.4838	45.2249	56.4868	109.803	135.357	142.881	137.827
		Electricity	134.176	133.007	124.73	137.468	158.265	184.203	170.131
		Hydrogen	0	2.40433e-07	6.28548e-07	6.64542e-07	1.13291e-06	2.37033e-06	3.53431e-06
		Biogas	1.05581e-06	1.32398e-06	4.07259e-07	1.06653e-06	0.366469	0.000128423	5.16734e-06
		Bioenergy	4.66218e-07	7.0026e-07	9.38708e-07	1.81431e-06	2.7615e-06	2.24927e-06	2.06845e-06
		Coal	3.02744	0	0	0	0	0	0
		Oil	2.84979	2.30965e-06	9.599e-07	1.26938e-06	7.05866e-07	5.03516e-07	1.39728e-07
		Natural Gas	386.69	332.76	296.136	196.263	95.3122	13.145	5.44622e-06
	SP	Solar	0.192775	0.575562	1.54126	4.09705	7.52093	10.1997	12.5229
		Heat	3.76424	3.29371	2.82318	2.31594	1.88212	0.871179	6.73053e-07
		Electricity	136.906	141.096	157.293	226.645	310.908	375.167	389.494
		Hydrogen	9.91915e-07	4.5985e-07	2.42487e-06	3.09639e-06	8.25825e-06	8.60566e-06	6.8148e-06
		Biogas	5.3068e-06	4.8415e-06	4.76552e-06	0.000147483	1.94225	9.09501e-05	0
		Bioenergy	1.87386e-06	2.59608e-06	3.50663e-06	1.18525	1.18525	5.4405e-06	2.04801e-07
		Coal	1.27863	0	0	0	0	0	0
		Oil	3.18409	6.55585e-06	2.47082e-06	2.04001e-06	1.52023e-06	1.75165e-06	0
		Natural Gas	396.942	353.175	307.274	213.855	107.111	27.8724	0
