# Supplementary material for: Policymaker-led scenarios and public dialogue facilitate energy demand analysis for net-zero futures
Source: Nat Energy. 2025 Nov 20;10(12):1482–92. doi: 10.1038/s41560-025-01898-3 (PMC12722179; doi:10.1038/s41560-025-01898-3)
Supplement: Supplementary file 7 — Statistical source data. [file 41560_2025_1898_MOESM7_ESM.xlsx]

## Sheet: Fig7
		2020	2025	2030	2035	2040	2045	2050
	AT	0	0.279	0.409	0.687	0.795	0.995	1.361
	MT	0	0.208	0.253	0.361	0.38	0.426	0.514
	SL	0	0.152	0.115	0.164	0.173	0.196	0.239
	SP	0	0.237	0.309	0.453	0.53	0.621	1.064
